# Supplementary material for: Unilateral biportal endoscopic vs. open surgery in the treatment of young obese patients’ lumbar degenerative diseases: a retrospective study
Source: Front Surg. 2024 Oct 29;11:1467768. doi: 10.3389/fsurg.2024.1467768 (PMC11554661; doi:10.3389/fsurg.2024.1467768)
Supplement: Supplementary file 1 [file Table1.xlsx]

## Sheet: Sheet1
例数	姓名	住院号	性别	年龄	术中出血量	术后住院时间	手术时间	BMI
1	高焕珍	1231651	2	28	35	3	60	30.23
2	张敏渊	1240175	1	39	10	5	45	32.42
3	韩春芳	1254584	2	40	35	4	80	33.12
4	陈微微	1254582	2	42	35	5	70	30.25
5	梁洪强	1258955	1	29	45	6	75	36.24
6	蒲永菊	1261080	2	36	55	3	80	36.12
7	俞斌	1272216	1	27	45	3	95	34.65
8	顾和凤	1281400	2	29	50	4	75	33.31
9	张丽萍	1295856	2	44	35	3	95	34.23
10	周明	1299422	1	43	30	3	90	36.56
11	黄小龙	1302260	1	28	20	2	85	36.77
12	栾红秀	1306136	2	36	30	3	80	31.33
13	孔德霞	1308778	1	34	50	5	70	35.35
14	戴玉兰	1308473	2	29	45	5	95	34.65
15	蒋定珍	1310573	2	36	15	4	120	37.63
16	刘细梅	1310819	2	44	25	6	135	31.27
17	董恩惠	1315366	2	40	20	5	80	32.89
18	朱金华	1322961	1	36	20	6	75	40.18
19	濮志南	1330958	1	39	25	4	80	37.56
20	邓金胜	1338121	1	27	60	5	75	35.26
21	宋凯洁	1341778	2	26	15	5	35	30.16
22	朱士伟	1344151	1	24	45	6	50	33.96
23	刘晓梅	1355596	2	31	70	2	40	32.48
24	刘建明	1361121	1	22	15	4	45	33.69
25	蒋文龙	1364942	1	39	80	3	70	37.36
26	赵嘉明	1365855	1	40	75	4	45	42.46
27	洪明忠	1367587	1	46	35	7	35	38.63
28	汪秀华	1371366	2	36	45	3	60	30.26
29	蒋祖芳	1369474	1	30	60	2	75	37.36
30	邹人杰	1380426	1	39	10	3	80	36.55
31	朱仕银	1381982	1	44	35	3	50	33.58
32	许巧美	1383812	2	31	40	2	50	39.88
33	张云云	1385481	2	33	30	3	55	37.68
34	姚玉娥	1385924	2	34	25	3	65	31.78
35	张建英	1395000	2	29	20	4	60	36.25
36	杨大武	1396003	1	36	40	3	65	33.68
				34.61±6.37	36.81±17.81	3.92±1.32	70.56±22	34.88±3.04
			1male
			2Female
