# Supplementary material for: Unilateral biportal endoscopic vs. open surgery in the treatment of young obese patients’ lumbar degenerative diseases: a retrospective study
Source: Front Surg. 2024 Oct 29;11:1467768. doi: 10.3389/fsurg.2024.1467768 (PMC11554661; doi:10.3389/fsurg.2024.1467768)
Supplement: Supplementary file 2 [file Table2.xlsx]

## Sheet: 术前
例数	姓名	性别	术前VAS腰	术前VAS腿	术前ODI	术前JOA
1		女	7	5	65.5	9
2		女	6	6	62.2	6
3		女	7	5	48.9	9
4		女	6	6	57.8	6
5		男	6	4	60	13
6		女	7	7	60	12
7		男	5	6	75.5	13
8		女	5	6	62.2	11
9		女	4	5	64.4	13
10		男	4	6	64.4	11
11		男	6	6	62.2	12
12		女	5	4	57.8	8
13		男	5	6	60	10
14		女	7	6	82.2	13
15		女	6	7	75.5	10
16		女	5	7	62.2	10
17		女	6	7	75.5	13
18		男	4	6	53.3	10
19		女	5	6	62.2	11
20		男	6	4	62.2	11
21		女	4	6	60	9
22		男	6	6	82.2	11
23		女	3	7	51.1	8
24		男	2	7	57.7	10
25		女	4	5	51.1	7
26		男	7	5	82.2	13
27		男	6	6	55.5	10
28		女	4	4	48.9	8
29		男	4	7	71.1	11
30		男	5	6	62.2	10
31		男	6	6	62.2	11
32		女	4	6	57.8	8
33		女	5	6	57.8	9
34		女	5	5	51.1	7
35		女	6	7	71.1	10
36		男	5	5	60	11
37		男	7	7	71.1	13
38		男	5	7	60	10
39		女	7	3	57.8	8
40		女	2	5	48.9	7
41		男	1	5	46.7	6
			5.12±1.45	5.76±1.02	61.96±9.22	9.95±2.11

## Sheet: 术后1月
例数	姓名	性别	年龄	术前VAS腰	术前VAS腿	术前ODI	术前JOA
1		女	38	3	3	48.9	17
2		女	35	4	5	42	18
3		女	36	4	3	33.3	22
4		女	38	4	3	42	18
5		男	37	4	3	44	18
6		女	35	2	3	37.8	16
7		男	43	2	1	36	18
8		女	44	3	2	36	16
9		女	39	3	3	40	18
10		男	35	2	3	36	16
11		男	41	3	5	28.9	18
12		女	43	4	2	40	18
13		男	27	3	3	37.8	19
14		女	39	2	2	36	18
15		女	38	3	2	37.8	18
16		女	39	2	2	33.3	17
17		女	38	3	4	37.8	18
18		男	36	4	2	42.2	18
19		女	44	3	3	33.3	17
20		男	38	3	2	42	16
21		女	43	2	4	38.9	20
22		男	43	2	2	33	22
23		女	31	2	3	36	20
24		男	32	3	2	33.3	21
25		女	39	3	2	36	18
26		男	36	3	1	33.3	17
27		男	35	3	4	44	12
28		女	27	3	3	40	11
29		男	35	4	2	44	15
30		男	36	4	3	37.8	17
31		男	45	3	2	42	18
32		女	26	3	2	36	18
33		女	26	2	3	36	19
34		女	28	2	3	28.9	21
35		女	26	3	2	28.9	20
36		男	27	3	1	25	18
37		男	29	4	2	36	18
38		男	28	4	1	33.3	19
39		女	36	2	1	28.9	18
40		女	38	1	1	20	19
41		男	21	3	2	25	17
			35.37±6.05	2.93±0.79	2.49±1	36.13±5.84	17.85±2.13

## Sheet: 术后6月
例数	姓名	性别	术前VAS腰	术前VAS腿	术前ODI	JOA
1		女	2	2	22.2	20
2		女	2	2	28.9	21
3		女	1	2	20	22
4		女	1	0	15	19
5		男	2	1	15	20
6		女	3	1	17.8	22
7		男	2	2	22	21
8		女	1	2	15.6	22
9		女	2	2	17.8	22
10		男	2	3	15.6	21
11		男	2	2	28.9	19
12		女	2	2	22.2	19
13		男	2	1	17.8	22
14		女	1	2	20	19
15		女	2	1	20	19
16		女	1	1	15.6	22
17		女	3	3	15	22
18		男	2	1	11.1	22
19		女	1	2	20	23
20		男	1	1	18	22
21		女	2	1	15	21
22		男	1	1	20	21
23		女	2	1	15	20
24		男	2	2	18	20
25		女	2	1	18	20
26		男	1	3	20	19
27		男	2	4	15.6	17
28		女	2	2	20	20
29		男	4	1	18	19
30		男	2	3	18.9	18
31		男	2	2	17.7	19
32		女	2	2	17.7	18
33		女	1	3	15	17
34		女	1	1	11.1	20
35		女	1	1	10	22
36		男	1	0	17.7	19
37		男	0	1	15.6	23
38		男	1	1	16	19
39		女	1	1	16	19
40		女	0	0	0.8	21
41		男	1	1	11.1	20
			1.61±0.77	1.59±0.89	17.21±4.71	20.27±1.57

## Sheet: 术后12月
例数	姓名	性别	VAS腰	VAS腿	术前ODI	JOA
1		女	0	1	2.2	24
2		女	0	2	1.1	24
3		女	1	0	0.8	28
4		女	0	0	0.2	27
5		男	1	0	13.3	24
6		女	1	0	5	23
7		男	1	1	8	22
8		女	0	1	6	23
9		女	1	1	8	23
10		男	0	0	3	25
11		男	1	1	6	24
12		女	1	1	6	23
13		男	1	1	9	22
14		女	0	0	5	25
15		女	0	1	5	21
16		女	1	1	13.3	20
17		女	1	3	15	21
18		男	1	2	8	22
19		女	1	1	6	23
20		男	1	0	6	23
21		女	1	1	9	21
22		男	1	0	5	22
23		女	0	1	6	21
24		男	1	1	9	22
25		女	1	0	4	21
26		男	0	0	3	20
27		男	2	4	20	20
28		女	1	0	5	21
29		男	2	0	9	20
30		男	1	1	4	19
31		男	1	0	5	22
32		女	1	0	5	20
33		女	1	1	3	18
34		女	0	1	0.8	20
35		女	1	0	4.4	23
36		男	0	1	4.4	20
37		男	0	0	0.8	23
38		男	0	0	0.6	20
39		女	1	1	3	19
40		女	0	0	0.8	23
41		男	1	1	0.8	25
			0.71±0.56	0.73±0.87	5.6±4.24	22.12±2.15
